# Supplementary material for: Zero-shot evaluation reveals limitations of single-cell foundation models
Source: Genome Biol. 2025 Apr 18;26:101. doi: 10.1186/s13059-025-03574-x (PMC12007350; doi:10.1186/s13059-025-03574-x)
Supplement: Supplementary file 1 — Additional file 1: Supplementary Tables S1-S7. Table S1: Scores for cell embeddings generated by the models. Scores calculated based on the whole dataset, as well in 10 repeats of subsampled for 10% of the dataset. Table S2: Rankings of median scores across datasets. Rankings are based on the median scores obtained from the evaluated datasets. A lower rank indicates better performance, highlighted in blue, while a higher rank signifies poorer performance, highlighted in red. Table S3: Source of the datasets and overlap with the data used for pretraining of the models. Table S4: Average ranking for the evaluated models. Rankings were calculated based on mean scores for biological integrationas well as batch mixing. A lower rank indicates better performance, highlighted in blue, while a higher rank signifies poorer performance, highlighted in red. Table S5: Scores for UMAP of the cell embeddings generated by the models. Scores calculated based on the whole dataset, as well in 10 repeats of subsampled for 10% of the dataset. Table S6: Average ranking for the UMAP embeddings of the embeddings generated by the evaluated models. Rankings were calculated based on mean scores for biological integrationas well as batch mixing. A lower rank indicates better performance, highlighted in blue, while a higher rank signifies poorer performance, highlighted in red.mean scores for biological integrationas well as batch mixing. A lower rank indicates better performance, highlighted in blue, while a higher rank signifies poorer performance, highlighted in red. Table S7: Overview of the used datasets. [file 13059_2025_3574_MOESM1_ESM.xlsx]

## Sheet: TableS1
Table S1 Overview of the used datasets.
Dataset name	Description	No. of cells	No. of labels	No. of batches	Ref.
Pancreas	Cells from human pancreas created by combining data spanning 5 studies.	16k	14	6	[25]
PBMC	PBMCs from a healthy donor.	12k	9	2	[30]
PBMC	PBMCs from a healthy donor.	95k	10	1	[31]
Immune	Immune cells extracted from 16 different tissues across 12 adult organ donors.	330k	45	12	[32]
Tabula Sapiens	Cells from 24 different tissues across 15 human donors.	483k	177	27	[33]

## Sheet: TableS2
Table S2 Source of the datasets and overlap with the data used for pretraining of the models.
Dataset name	Publication		Publication DOI	Reference link	Download link	Geneformer	scGPT
Pancreas (16k)	Benchmarking atlas-level data integration in single-cell genomics	De Novo Prediction of Stem Cell Identity using Single-Cell Transcriptome Data	10.1016/j.stem.2016.05.010	GEO - GSE81076	https://figshare.com/ndownloader/files/24539828	no	no
		A Single-Cell Transcriptome Atlas of the Human Pancreas	10.1016/j.cels.2016.09.002	GEO - GSE85241		no	no
		Single-cell transcriptomes identify human islet cell signatures and reveal cell-type–specific expression changes in type 2 diabetes	10.1101/gr.212720.116	GEO - GSE86469		no	no
		A Single-Cell Transcriptomic Map of the Human and Mouse Pancreas Reveals Inter- and Intra-cell Population Structure	10.1016/j.cels.2016.08.011	GEO - GSE84133		yes	no
		RNA Sequencing of Single Human Islet Cells Reveals Type 2 Diabetes Genes	10.1016/j.cmet.2016.08.018	GEO - GSE81608		no	no
		Single-Cell Transcriptome Profiling of Human Pancreatic Islets in Health and Type 2 Diabetes	10.1016/j.cmet.2016.08.020	E-MTAB-5061		no	no
PBMC (12k)				Datasets - 10x Genomics	https://docs.scvi-tools.org/en/stable/api/reference/scvi.data.pbmc_dataset.html	no	no
PBMC (95k)	Massively parallel digital transcriptional profiling of single cells		10.1038/ncomms14049	http://support.10xgenomics.com/single-cell/datasets	accessible via scvi-tools [30] Python package	no	no
Tabula Sapiens (483k)	The Tabula Sapiens: A multiple-organ, single-cell transcriptomic atlas of humans		10.1126/science.abl4896	https://tabula-sapiens-portal.ds.czbiohub.org/	https://figshare.com/projects/Tabula_Sapiens/100973	no	yes
Immune (330k)	Cross-tissue immune cell analysis reveals tissue-specific features in humans		10.1126/science.abl5197	https://www.tissueimmunecellatlas.org/	https://cellgeni.cog.sanger.ac.uk/pan-immune/CountAdded_PIP_global_object_for_cellxgene.h5ad	no	yes

## Sheet: TableS3
	Table S3 Rankings of median scores across datasets. Rankings are based on the median scores obtained from the evaluated datasets. A lower rank indicates better performance, highlighted in blue, while a higher rank signifies poorer performance, highlighted in red.
Model	Average BIO	ASW	ARI	NMI	Average batch	Batch integration	PCR
scVI	1	2	1	1	3	5	3
Harmony	2	1	2	2	2	8	2
HVG	3	5	3	3	4	1	4
scGPT blood	4	4	5	4	5	3	5
scGPT human	5	3	4	5	7	4	7
scGPT kidney	6	6	6	6	6	6	6
Geneformer	7	8	7	8	8	7	8
scGPT random	8	7	8	7	1	2	1

## Sheet: TableS4
	Table S4 Average ranking for the evaluated models. Rankings were calculated based on mean scores for biological integration (averaged across ASW, NMI and ARI scores) as well as batch mixing (averaged across batch integration and PCR scores). A lower rank indicates better performance, highlighted in blue, while a higher rank signifies poorer performance, highlighted in red.
Model	Average ranking	Pancreas (16k)	PBMC (12k)	PBMC (95k)	Immune (330k)	Tabula Sapiens (483k)
scVI	1	1	1	1	7	1
Harmony	2	1	1	2	1	7
HVG	3	3	5	4	4	3
scGPT blood	4	6	4	5	3	2
scGPT human	5	4	3	3	5	6
scGPT random	6	4	6	8	2	3
scGPT kidney	7	7	7	7	6	5
Geneformer	8	8	8	6	8	8

## Sheet: TableS5
	Table S5 Average ranking for the UMAP embeddings of the embeddings generated by the evaluated models. Rankings were calculated based on mean scores for biological integration (averaged across ASW, NMI and ARI scores) as well as batch mixing (averaged across batch integration and PCR scores). A lower rank indicates better performance, highlighted in blue, while a higher rank signifies poorer perfo…
Model	Average ranking	Pancreas (16k)	PBMC (12k)	PBMC (95k)	Immune (330k)	Tabula Sapiens (483k)
scVI	1	1	1	1	4	1
Harmony	2	1	2	2	1	7
HVG	3	5	3	5	2	2
scGPT blood	4	5	3	3	4	4
scGPT human	5	4	5	8	4	3
scGPT random	6	3	8	4	4	6
scGPT kidney	7	5	5	7	7	5
Geneformer	8	8	7	6	8	8

## Sheet: TableS6
Table S6 Scores for cell embeddings generated by the models. Scores calculated based on the whole dataset, as well in 10 repeats of subsampled for 10% of the dataset.
Metric	Dataset	HVG		Harmony		scVI		scGPT random		scGPT kidney		scGPT blood		scGPT human		Geneformer
ASW	Pancreas (16k)	0.55	0.553 (0.542 - 0.558)	0.66	0.655 (0.642 - 0.661)	0.57	0.580 (0.580 - 0.580)	0.49	0.472 (0.465 - 0.481)	0.48	0.458 (0.402 - 0.468)	0.49	0.472 (0.440 - 0.487)	0.49	0.488 (0.443 - 0.507)	0.37	0.338 (0.279 - 0.379)
	Pancreas (8k)	0.57	0.569 (0.539 - 0.574)	0.63	0.624 (0.615 - 0.644)	0.56	0.555 (0.555 - 0.555)	0.48	0.447 (0.435 - 0.469)	0.48	0.453 (0.430 - 0.487)	0.49	0.463 (0.424 - 0.487)	0.5	0.479 (0.449 - 0.507)	0.46	0.364 (0.314 - 0.409)
	PBMC (12k)	0.51	0.513 (0.512 - 0.515)	0.62	0.616 (0.609 - 0.620)	0.56	0.560 (0.560 - 0.560)	0.45	0.447 (0.435 - 0.451)	0.56	0.557 (0.554 - 0.565)	0.6	0.600 (0.593 - 0.603)	0.61	0.609 (0.601 - 0.612)	0.51	0.510 (0.508 - 0.514)
	PBMC (95k)	0.5	0.502 (0.501 - 0.502)	0.55	0.553 (0.549 - 0.557)	0.53	0.534 (0.533 - 0.534)	0.5	0.500 (0.499 - 0.500)	0.53	0.528 (0.528 - 0.529)	0.56	0.560 (0.558 - 0.560)	0.54	0.545 (0.544 - 0.547)	0.51	0.515 (0.514 - 0.516)
	Immune (330k)	0.51	0.509 (0.508 - 0.509)	0.52	0.518 (0.508 - 0.525)	0.54	0.537 (0.537 - 0.538)	0.49	0.486 (0.484 - 0.487)	0.49	0.487 (0.481 - 0.487)	0.52	0.518 (0.517 - 0.519)	0.52	0.519 (0.519 - 0.519)	0.45	0.450 (0.441 - 0.452)
	Tabula Sapiens (483k)	0.48	0.476 (0.474 - 0.485)	0.39	0.367 (0.343 - 0.380)	0.49	0.488 (0.485 - 0.492)	0.44	0.426 (0.417 - 0.435)	0.42	0.401 (0.390 - 0.411)	0.47	0.465 (0.460 - 0.469)	0.47	0.459 (0.451 - 0.467)	0.41	0.388 (0.372 - 0.399)
NMI	Pancreas (16k)	0.78	0.750 (0.734 - 0.792)	0.89	0.889 (0.861 - 0.903)	0.9	0.866 (0.866 - 0.866)	0.01	0.045 (0.040 - 0.050)	0.34	0.288 (0.251 - 0.301)	0.35	0.310 (0.297 - 0.344)	0.5	0.488 (0.464 - 0.502)	0.26	0.213 (0.198 - 0.223)
	Pancreas (8k)	0.76	0.742 (0.728 - 0.762)	0.86	0.858 (0.834 - 0.885)	0.9	0.880 (0.880 - 0.880)	0.02	0.055 (0.052 - 0.068)	0.25	0.204 (0.168 - 0.235)	0.28	0.244 (0.200 - 0.253)	0.4	0.358 (0.327 - 0.385)	0.16	0.100 (0.089 - 0.136)
	PBMC (12k)	0.71	0.689 (0.665 - 0.710)	0.82	0.799 (0.740 - 0.832)	0.81	0.792 (0.792 - 0.792)	0.1	0.118 (0.100 - 0.130)	0.71	0.681 (0.618 - 0.734)	0.83	0.810 (0.774 - 0.826)	0.85	0.831 (0.805 - 0.848)	0.65	0.611 (0.579 - 0.641)
	PBMC (95k)	0.64	0.628 (0.616 - 0.634)	0.74	0.738 (0.728 - 0.743)	0.8	0.797 (0.785 - 0.809)	0.47	0.409 (0.391 - 0.455)	0.56	0.545 (0.509 - 0.555)	0.65	0.636 (0.612 - 0.649)	0.65	0.654 (0.644 - 0.665)	0.65	0.570 (0.558 - 0.614)
	Immune (330k)	0.68	0.673 (0.657 - 0.684)	0.67	0.664 (0.650 - 0.672)	0.65	0.667 (0.659 - 0.673)	0.54	0.501 (0.494 - 0.517)	0.53	0.517 (0.504 - 0.524)	0.66	0.646 (0.639 - 0.653)	0.62	0.620 (0.606 - 0.639)	0.42	0.375 (0.368 - 0.382)
	Tabula Sapiens (483k)	0.58	0.562 (0.555 - 0.569)	0.51	0.539 (0.534 - 0.549)	0.74	0.743 (0.739 - 0.746)	0.44	0.406 (0.404 - 0.409)	0.41	0.381 (0.376 - 0.385)	0.56	0.549 (0.546 - 0.552)	0.55	0.533 (0.525 - 0.535)	0.35	0.333 (0.327 - 0.338)
ARI	Pancreas (16k)	0.71	0.587 (0.527 - 0.763)	0.93	0.928 (0.902 - 0.942)	0.94	0.904 (0.904 - 0.904)	0	0.003 (0.002 - 0.007)	0.15	0.104 (0.076 - 0.147)	0.17	0.125 (0.111 - 0.163)	0.34	0.341 (0.321 - 0.374)	0.09	0.068 (0.053 - 0.119)
	Pancreas (8k)	0.49	0.497 (0.470 - 0.515)	0.87	0.869 (0.833 - 0.911)	0.94	0.926 (0.926 - 0.926)	0	0.002 (0.000 - 0.005)	0.11	0.061 (0.038 - 0.095)	0.09	0.078 (0.059 - 0.113)	0.14	0.160 (0.130 - 0.225)	0.05	0.025 (0.019 - 0.039)
	PBMC (12k)	0.67	0.587 (0.558 - 0.614)	0.72	0.838 (0.558 - 0.875)	0.86	0.825 (0.825 - 0.825)	0.1	0.034 (0.023 - 0.113)	0.74	0.702 (0.500 - 0.765)	0.87	0.852 (0.802 - 0.863)	0.89	0.865 (0.838 - 0.889)	0.6	0.470 (0.359 - 0.670)
	PBMC (95k)	0.46	0.447 (0.431 - 0.457)	0.6	0.578 (0.563 - 0.599)	0.68	0.665 (0.575 - 0.691)	0.18	0.169 (0.161 - 0.205)	0.21	0.205 (0.192 - 0.213)	0.37	0.443 (0.362 - 0.456)	0.46	0.473 (0.459 - 0.506)	0.4	0.283 (0.197 - 0.386)
	Immune (330k)	0.41	0.367 (0.354 - 0.390)	0.51	0.498 (0.464 - 0.517)	0.38	0.423 (0.399 - 0.442)	0.31	0.319 (0.226 - 0.344)	0.31	0.311 (0.284 - 0.334)	0.4	0.425 (0.340 - 0.438)	0.38	0.388 (0.363 - 0.403)	0.19	0.163 (0.150 - 0.175)
	Tabula Sapiens (483k)	0.28	0.277 (0.235 - 0.295)	0.27	0.253 (0.243 - 0.279)	0.47	0.466 (0.441 - 0.476)	0.09	0.154 (0.064 - 0.193)	0.18	0.169 (0.154 - 0.181)	0.31	0.315 (0.299 - 0.327)	0.29	0.293 (0.248 - 0.307)	0.14	0.121 (0.117 - 0.131)
AvgBIO	Pancreas (16k)	0.68	0.628 (0.607 - 0.701)	0.82	0.825 (0.805 - 0.833)	0.8	0.783 (0.783 - 0.783)	0.17	0.174 (0.171 - 0.176)	0.32	0.279 (0.260 - 0.300)	0.34	0.300 (0.294 - 0.327)	0.44	0.439 (0.412 - 0.457)	0.24	0.211 (0.184 - 0.218)
	Pancreas (8k)	0.61	0.600 (0.591 - 0.613)	0.79	0.787 (0.764 - 0.805)	0.8	0.787 (0.787 - 0.787)	0.17	0.168 (0.164 - 0.175)	0.28	0.237 (0.214 - 0.265)	0.28	0.263 (0.237 - 0.283)	0.35	0.330 (0.317 - 0.368)	0.22	0.162 (0.142 - 0.188)
	PBMC (12k)	0.63	0.594 (0.580 - 0.612)	0.72	0.751 (0.648 - 0.774)	0.74	0.726 (0.726 - 0.726)	0.22	0.201 (0.189 - 0.224)	0.67	0.644 (0.559 - 0.682)	0.76	0.754 (0.723 - 0.762)	0.78	0.768 (0.748 - 0.783)	0.59	0.528 (0.483 - 0.607)
	PBMC (95k)	0.53	0.526 (0.518 - 0.531)	0.63	0.622 (0.618 - 0.632)	0.67	0.664 (0.632 - 0.677)	0.38	0.360 (0.350 - 0.382)	0.43	0.426 (0.410 - 0.431)	0.52	0.543 (0.523 - 0.550)	0.55	0.557 (0.549 - 0.572)	0.52	0.458 (0.423 - 0.502)
	Immune (330k)	0.53	0.517 (0.511 - 0.523)	0.57	0.559 (0.546 - 0.567)	0.53	0.541 (0.532 - 0.550)	0.45	0.437 (0.403 - 0.444)	0.44	0.438 (0.426 - 0.445)	0.53	0.530 (0.500 - 0.536)	0.51	0.509 (0.499 - 0.520)	0.35	0.328 (0.323 - 0.334)
	Tabula Sapiens (483k)	0.45	0.439 (0.423 - 0.446)	0.39	0.387 (0.375 - 0.399)	0.57	0.566 (0.558 - 0.571)	0.32	0.331 (0.300 - 0.341)	0.34	0.317 (0.308 - 0.322)	0.45	0.444 (0.439 - 0.446)	0.44	0.428 (0.414 - 0.435)	0.3	0.280 (0.275 - 0.287)
Batch integration	Pancreas (16k)	0.93	0.930 (0.920 - 0.936)	0.82	0.824 (0.784 - 0.845)	0.85	0.858 (0.858 - 0.858)	0.96	0.944 (0.940 - 0.956)	0.73	0.720 (0.673 - 0.753)	0.79	0.776 (0.748 - 0.792)	0.78	0.756 (0.719 - 0.771)	0.6	0.581 (0.549 - 0.630)
	Pancreas (8k)	0.9	0.889 (0.875 - 0.911)	0.83	0.836 (0.806 - 0.855)	0.78	0.806 (0.806 - 0.806)	0.96	0.948 (0.932 - 0.960)	0.78	0.794 (0.753 - 0.815)	0.82	0.821 (0.791 - 0.842)	0.78	0.774 (0.715 - 0.789)	0.73	0.723 (0.634 - 0.765)
	PBMC (12k)	0.99	0.989 (0.983 - 0.990)	0.97	0.933 (0.900 - 0.950)	0.98	0.960 (0.960 - 0.960)	0.97	0.957 (0.952 - 0.962)	0.96	0.916 (0.872 - 0.940)	0.97	0.939 (0.911 - 0.954)	0.97	0.941 (0.906 - 0.961)	0.97	0.952 (0.925 - 0.954)
	Immune (330k)	0.95	0.948 (0.947 - 0.950)	0.8	0.819 (0.796 - 0.839)	0.86	0.846 (0.838 - 0.851)	0.88	0.860 (0.855 - 0.867)	0.84	0.827 (0.816 - 0.833)	0.89	0.870 (0.866 - 0.873)	0.89	0.872 (0.870 - 0.879)	0.76	0.731 (0.729 - 0.740)
	Tabula Sapiens (483k)	0.93	0.933 (0.927 - 0.935)	0.74	0.743 (0.725 - 0.755)	0.77	0.774 (0.760 - 0.777)	0.89	0.878 (0.874 - 0.886)	0.86	0.849 (0.847 - 0.856)	0.92	0.910 (0.904 - 0.913)	0.89	0.879 (0.874 - 0.885)	0.9	0.878 (0.875 - 0.880)
PCR	Pancreas (16k)	0.61	0.591 (0.570 - 0.597)	0.77	0.694 (0.671 - 0.750)	0.87	0.855 (0.855 - 0.855)	0.93	0.916 (0.912 - 0.921)	0	0.000 (0.000 - 0.000)	0	0.000 (0.000 - 0.000)	0.08	0.031 (0.015 - 0.046)	0	0.000 (0.000 - 0.000)
	Pancreas (8k)	0.49	0.446 (0.431 - 0.459)	0.45	0.326 (0.235 - 0.371)	0.76	0.597 (0.597 - 0.597)	0.92	0.907 (0.896 - 0.920)	0.17	0.070 (0.045 - 0.093)	0.29	0.211 (0.203 - 0.233)	0.31	0.227 (0.208 - 0.266)	0	0.000 (0.000 - 0.000)
	PBMC (12k)	0.3	0.006 (0.000 - 0.288)	0.82	0.103 (0.000 - 0.452)	0.73	0.586 (0.586 - 0.586)	0.71	0.350 (0.000 - 0.582)	0	0.000 (0.000 - 0.522)	0	0.000 (0.000 - 0.504)	0	0.000 (0.000 - 0.272)	0	0.071 (0.000 - 0.210)
	Immune (330k)	0.05	0.027 (0.017 - 0.031)	0.67	0.523 (0.473 - 0.603)	0	0.000 (0.000 - 0.000)	0.95	0.925 (0.919 - 0.931)	0.41	0.381 (0.346 - 0.431)	0.28	0.244 (0.233 - 0.264)	0.28	0.252 (0.237 - 0.267)	0	0.000 (0.000 - 0.000)
	Tabula Sapiens (483k)	0	0.000 (0.000 - 0.000)	0.08	0.000 (0.000 - 0.647)	0.45	0.430 (0.430 - 0.430)	0.91	0.848 (0.838 - 0.856)	0.09	0.065 (0.038 - 0.110)	0.17	0.170 (0.149 - 0.207)	0	0.000 (0.000 - 0.000)	0	0.000 (0.000 - 0.271)
Average batch	Pancreas (16k)	0.77	0.757 (0.751 - 0.766)	0.79	0.762 (0.736 - 0.782)	0.86	0.856 (0.856 - 0.856)	0.94	0.931 (0.928 - 0.937)	0.37	0.360 (0.336 - 0.377)	0.4	0.388 (0.374 - 0.396)	0.43	0.391 (0.378 - 0.406)	0.3	0.291 (0.274 - 0.315)
	Pancreas (8k)	0.69	0.664 (0.661 - 0.679)	0.64	0.582 (0.534 - 0.605)	0.77	0.702 (0.702 - 0.702)	0.94	0.927 (0.919 - 0.935)	0.48	0.430 (0.402 - 0.449)	0.55	0.515 (0.497 - 0.537)	0.54	0.498 (0.478 - 0.527)	0.36	0.361 (0.317 - 0.383)
	PBMC (12k)	0.65	0.497 (0.493 - 0.639)	0.89	0.519 (0.450 - 0.693)	0.86	0.773 (0.773 - 0.773)	0.84	0.653 (0.477 - 0.770)	0.48	0.459 (0.436 - 0.719)	0.48	0.470 (0.455 - 0.727)	0.49	0.474 (0.453 - 0.611)	0.48	0.507 (0.473 - 0.567)
	Immune (330k)	0.5	0.488 (0.482 - 0.489)	0.74	0.676 (0.646 - 0.710)	0.43	0.423 (0.419 - 0.425)	0.91	0.892 (0.888 - 0.897)	0.63	0.604 (0.586 - 0.630)	0.59	0.557 (0.553 - 0.566)	0.59	0.563 (0.553 - 0.570)	0.38	0.365 (0.365 - 0.370)
	Tabula Sapiens (483k)	0.47	0.466 (0.464 - 0.468)	0.41	0.374 (0.363 - 0.695)	0.61	0.602 (0.595 - 0.604)	0.9	0.863 (0.857 - 0.871)	0.48	0.459 (0.442 - 0.480)	0.55	0.539 (0.527 - 0.559)	0.45	0.440 (0.437 - 0.442)	0.45	0.439 (0.437 - 0.574)

## Sheet: TableS7
Table S7 Scores for UMAP of the cell embeddings generated by the models. Scores calculated based on the whole dataset, as well in 10 repeats of subsampled for 10% of the dataset.
repeats of subsampled for 10% of the dataset.	Dataset	HVG		Harmony		scVI		scGPT random		scGPT kidney		scGPT blood		scGPT human		Geneformer
ASW	Pancreas (16k)	0.64	0.606 (0.587 - 0.671)	0.77	0.764 (0.747 - 0.787)	0.71	0.710 (0.710 - 0.710)	0.44	0.359 (0.291 - 0.416)	0.45	0.378 (0.329 - 0.439)	0.45	0.415 (0.348 - 0.436)	0.48	0.454 (0.422 - 0.471)	0.35	0.327 (0.234 - 0.359)
	Pancreas (8k)	0.49	0.447 (0.394 - 0.490)	0.73	0.751 (0.700 - 0.766)	0.74	0.738 (0.738 - 0.738)	0.43	0.289 (0.240 - 0.373)	0.43	0.363 (0.267 - 0.423)	0.4	0.356 (0.301 - 0.378)	0.39	0.367 (0.331 - 0.407)	0.42	0.233 (0.179 - 0.390)
	PBMC (12k)	0.63	0.620 (0.607 - 0.636)	0.75	0.755 (0.739 - 0.759)	0.73	0.719 (0.719 - 0.719)	0.43	0.419 (0.394 - 0.433)	0.62	0.612 (0.603 - 0.622)	0.73	0.727 (0.717 - 0.739)	0.74	0.747 (0.729 - 0.752)	0.6	0.592 (0.582 - 0.617)
	PBMC (95k)	0.6	0.601 (0.600 - 0.604)	0.64	0.634 (0.630 - 0.646)	0.7	0.702 (0.701 - 0.705)	0.53	0.529 (0.527 - 0.531)	0.56	0.558 (0.558 - 0.560)	0.6	0.603 (0.601 - 0.605)	0.61	0.613 (0.612 - 0.617)	0.58	0.579 (0.578 - 0.582)
	Immune (330k)	0.48	0.477 (0.475 - 0.479)	0.49	0.480 (0.464 - 0.499)	0.51	0.510 (0.508 - 0.513)	0.47	0.459 (0.445 - 0.470)	0.44	0.441 (0.428 - 0.445)	0.5	0.495 (0.492 - 0.499)	0.47	0.468 (0.464 - 0.470)	0.4	0.399 (0.377 - 0.404)
	Tabula Sapiens (483k)	0.36	0.321 (0.300 - 0.350)	0.25	0.223 (0.194 - 0.245)	0.38	0.367 (0.363 - 0.371)	0.32	0.280 (0.260 - 0.310)	0.3	0.251 (0.227 - 0.269)	0.37	0.348 (0.329 - 0.365)	0.35	0.309 (0.287 - 0.328)	0.26	0.216 (0.196 - 0.232)
NMI	Pancreas (16k)	0.69	0.741 (0.722 - 0.770)	0.78	0.879 (0.872 - 0.905)	0.73	0.772 (0.772 - 0.772)	0.01	0.041 (0.037 - 0.044)	0.32	0.302 (0.289 - 0.337)	0.34	0.336 (0.321 - 0.360)	0.46	0.455 (0.434 - 0.487)	0.24	0.255 (0.248 - 0.264)
	Pancreas (8k)	0.73	0.749 (0.711 - 0.764)	0.8	0.833 (0.804 - 0.841)	0.74	0.835 (0.835 - 0.835)	0.02	0.053 (0.048 - 0.058)	0.25	0.244 (0.223 - 0.267)	0.28	0.293 (0.276 - 0.314)	0.37	0.382 (0.375 - 0.409)	0.16	0.168 (0.165 - 0.194)
	PBMC (12k)	0.62	0.664 (0.634 - 0.689)	0.73	0.757 (0.709 - 0.815)	0.75	0.722 (0.722 - 0.722)	0.09	0.112 (0.095 - 0.130)	0.62	0.634 (0.601 - 0.715)	0.75	0.757 (0.705 - 0.835)	0.74	0.811 (0.758 - 0.826)	0.58	0.602 (0.570 - 0.638)
	PBMC (95k)	0.56	0.603 (0.586 - 0.635)	0.71	0.735 (0.719 - 0.740)	0.75	0.792 (0.762 - 0.807)	0.34	0.348 (0.322 - 0.368)	0.43	0.453 (0.435 - 0.460)	0.54	0.579 (0.563 - 0.599)	0.59	0.617 (0.591 - 0.651)	0.48	0.514 (0.470 - 0.529)
	Immune (330k)	0.62	0.622 (0.617 - 0.624)	0.66	0.660 (0.647 - 0.676)	0.66	0.650 (0.643 - 0.655)	0.46	0.492 (0.473 - 0.499)	0.46	0.488 (0.476 - 0.495)	0.6	0.610 (0.605 - 0.616)	0.59	0.609 (0.591 - 0.621)	0.34	0.343 (0.340 - 0.351)
	Tabula Sapiens (483k)	0.56	0.562 (0.557 - 0.568)	0.5	0.529 (0.519 - 0.535)	0.74	0.739 (0.731 - 0.741)	0.4	0.406 (0.401 - 0.415)	0.35	0.363 (0.359 - 0.364)	0.54	0.548 (0.541 - 0.556)	0.52	0.526 (0.521 - 0.531)	0.3	0.304 (0.301 - 0.308)
ARI	Pancreas (16k)	0.4	0.533 (0.519 - 0.577)	0.57	0.917 (0.905 - 0.935)	0.46	0.571 (0.571 - 0.571)	0	0.001 (-0.000 - 0.002)	0.13	0.106 (0.090 - 0.194)	0.15	0.130 (0.097 - 0.186)	0.26	0.262 (0.185 - 0.349)	0.07	0.061 (0.054 - 0.075)
	Pancreas (8k)	0.42	0.460 (0.414 - 0.497)	0.63	0.843 (0.818 - 0.871)	0.5	0.817 (0.817 - 0.817)	0	0.001 (-0.002 - 0.004)	0.12	0.080 (0.051 - 0.135)	0.1	0.091 (0.070 - 0.120)	0.13	0.136 (0.115 - 0.173)	0.02	0.047 (0.026 - 0.061)
	PBMC (12k)	0.42	0.558 (0.514 - 0.608)	0.5	0.657 (0.509 - 0.793)	0.59	0.608 (0.608 - 0.608)	0.06	0.025 (0.018 - 0.099)	0.48	0.549 (0.430 - 0.733)	0.57	0.684 (0.538 - 0.864)	0.51	0.829 (0.682 - 0.888)	0.37	0.414 (0.302 - 0.638)
	PBMC (95k)	0.4	0.448 (0.432 - 0.482)	0.56	0.570 (0.499 - 0.599)	0.62	0.666 (0.632 - 0.707)	0.27	0.253 (0.234 - 0.269)	0.28	0.312 (0.285 - 0.325)	0.39	0.429 (0.400 - 0.440)	0.43	0.454 (0.422 - 0.478)	0.3	0.340 (0.289 - 0.376)
	Immune (330k)	0.34	0.346 (0.332 - 0.351)	0.5	0.494 (0.432 - 0.518)	0.4	0.376 (0.325 - 0.402)	0.29	0.327 (0.313 - 0.338)	0.27	0.292 (0.284 - 0.312)	0.35	0.393 (0.375 - 0.404)	0.35	0.377 (0.355 - 0.409)	0.12	0.131 (0.111 - 0.154)
	Tabula Sapiens (483k)	0.26	0.278 (0.257 - 0.299)	0.2	0.216 (0.205 - 0.224)	0.44	0.440 (0.397 - 0.457)	0.22	0.211 (0.208 - 0.222)	0.17	0.160 (0.140 - 0.173)	0.31	0.304 (0.277 - 0.334)	0.33	0.305 (0.278 - 0.326)	0.11	0.081 (0.069 - 0.085)
AvgBIO	Pancreas (16k)	0.58	0.626 (0.613 - 0.669)	0.71	0.853 (0.847 - 0.870)	0.64	0.684 (0.684 - 0.684)	0.15	0.133 (0.111 - 0.153)	0.3	0.270 (0.242 - 0.317)	0.31	0.296 (0.263 - 0.314)	0.4	0.382 (0.357 - 0.426)	0.22	0.214 (0.185 - 0.225)
	Pancreas (8k)	0.55	0.550 (0.506 - 0.575)	0.72	0.809 (0.787 - 0.818)	0.66	0.797 (0.797 - 0.797)	0.15	0.114 (0.097 - 0.145)	0.26	0.223 (0.189 - 0.267)	0.26	0.243 (0.232 - 0.267)	0.29	0.297 (0.282 - 0.319)	0.2	0.148 (0.131 - 0.204)
	PBMC (12k)	0.55	0.615 (0.593 - 0.641)	0.66	0.722 (0.653 - 0.781)	0.69	0.683 (0.683 - 0.683)	0.19	0.184 (0.177 - 0.215)	0.57	0.597 (0.548 - 0.687)	0.68	0.727 (0.657 - 0.813)	0.66	0.797 (0.729 - 0.822)	0.51	0.542 (0.485 - 0.627)
	PBMC (95k)	0.52	0.551 (0.539 - 0.574)	0.63	0.645 (0.620 - 0.660)	0.69	0.722 (0.698 - 0.734)	0.38	0.377 (0.363 - 0.388)	0.42	0.440 (0.434 - 0.445)	0.51	0.537 (0.522 - 0.547)	0.54	0.562 (0.544 - 0.576)	0.45	0.476 (0.446 - 0.492)
	Immune (330k)	0.48	0.481 (0.474 - 0.483)	0.55	0.548 (0.518 - 0.558)	0.52	0.512 (0.492 - 0.522)	0.41	0.426 (0.415 - 0.433)	0.39	0.406 (0.402 - 0.416)	0.48	0.500 (0.491 - 0.503)	0.47	0.483 (0.473 - 0.499)	0.29	0.289 (0.282 - 0.302)
	Tabula Sapiens (483k)	0.39	0.391 (0.372 - 0.396)	0.32	0.323 (0.313 - 0.330)	0.52	0.515 (0.500 - 0.522)	0.32	0.299 (0.293 - 0.309)	0.27	0.255 (0.249 - 0.266)	0.41	0.400 (0.386 - 0.412)	0.4	0.381 (0.374 - 0.387)	0.22	0.198 (0.191 - 0.206)
Batch integration	Pancreas (16k)	0.53	0.541 (0.518 - 0.585)	0.66	0.664 (0.639 - 0.730)	0.68	0.679 (0.679 - 0.679)	0.82	0.780 (0.760 - 0.807)	0.52	0.553 (0.509 - 0.568)	0.48	0.501 (0.445 - 0.580)	0.47	0.484 (0.446 - 0.540)	0.37	0.382 (0.307 - 0.406)
	Pancreas (8k)	0.58	0.526 (0.485 - 0.579)	0.69	0.689 (0.602 - 0.729)	0.64	0.652 (0.652 - 0.652)	0.8	0.788 (0.770 - 0.827)	0.51	0.516 (0.427 - 0.546)	0.37	0.332 (0.300 - 0.381)	0.38	0.417 (0.333 - 0.426)	0.53	0.520 (0.436 - 0.573)
	PBMC (12k)	0.79	0.750 (0.685 - 0.815)	0.91	0.804 (0.766 - 0.875)	0.91	0.853 (0.853 - 0.853)	0.96	0.898 (0.874 - 0.910)	0.9	0.848 (0.829 - 0.880)	0.9	0.821 (0.769 - 0.849)	0.89	0.829 (0.774 - 0.870)	0.89	0.828 (0.814 - 0.895)
	Immune (330k)	0.55	0.522 (0.509 - 0.541)	0.54	0.556 (0.527 - 0.590)	0.48	0.459 (0.437 - 0.466)	0.56	0.500 (0.492 - 0.517)	0.6	0.564 (0.555 - 0.581)	0.56	0.530 (0.512 - 0.536)	0.59	0.559 (0.552 - 0.576)	0.49	0.428 (0.414 - 0.449)
	Tabula Sapiens (483k)	0.57	0.552 (0.535 - 0.564)	0.55	0.569 (0.525 - 0.582)	0.58	0.560 (0.545 - 0.574)	0.69	0.666 (0.653 - 0.678)	0.69	0.663 (0.656 - 0.677)	0.68	0.638 (0.631 - 0.652)	0.65	0.623 (0.606 - 0.636)	0.71	0.674 (0.667 - 0.688)
PCR	Pancreas (16k)	0.75	0.703 (0.681 - 0.759)	0.69	0.612 (0.365 - 0.715)	0.86	0.843 (0.843 - 0.843)	0.98	0.978 (0.966 - 0.986)	0	0.000 (0.000 - 0.000)	0	0.000 (0.000 - 0.000)	0	0.000 (0.000 - 0.000)	0	0.000 (0.000 - 0.000)
	Pancreas (8k)	0	0.000 (0.000 - 0.000)	0.28	0.201 (0.000 - 0.378)	0.58	0.392 (0.392 - 0.392)	0.95	0.944 (0.924 - 0.971)	0	0.000 (0.000 - 0.000)	0	0.000 (0.000 - 0.000)	0	0.000 (0.000 - 0.000)	0	0.000 (0.000 - 0.000)
	PBMC (12k)	0	0.000 (0.000 - 0.946)	0.96	1.000 (0.245 - 1.000)	1	0.572 (0.572 - 0.572)	0.9	0.687 (0.000 - 0.976)	0.76	0.529 (0.000 - 0.888)	0.77	0.543 (0.000 - 0.934)	0.81	0.496 (0.000 - 0.850)	0.53	0.430 (0.135 - 0.789)
	Immune (330k)	0.12	0.083 (0.004 - 0.136)	0.6	0.443 (0.350 - 0.624)	0	0.000 (0.000 - 0.000)	0.96	0.938 (0.904 - 0.971)	0.37	0.350 (0.283 - 0.454)	0.61	0.584 (0.514 - 0.625)	0.36	0.315 (0.231 - 0.409)	0	0.000 (0.000 - 0.000)
	Tabula Sapiens (483k)	0	0.000 (0.000 - 0.000)	0	0.000 (0.000 - 0.000)	0.63	0.722 (0.722 - 0.722)	0.91	0.868 (0.848 - 0.886)	0.39	0.368 (0.299 - 0.443)	0.18	0.170 (0.065 - 0.270)	0.09	0.106 (0.000 - 0.182)	0	0.000 (0.000 - 0.485)
Average batch	Pancreas (16k)	0.64	0.624 (0.599 - 0.659)	0.67	0.648 (0.541 - 0.715)	0.77	0.761 (0.761 - 0.761)	0.9	0.880 (0.872 - 0.887)	0.26	0.277 (0.254 - 0.284)	0.24	0.251 (0.222 - 0.290)	0.24	0.242 (0.223 - 0.270)	0.18	0.191 (0.153 - 0.203)
	Pancreas (8k)	0.29	0.263 (0.243 - 0.289)	0.49	0.461 (0.329 - 0.530)	0.61	0.522 (0.522 - 0.522)	0.88	0.868 (0.858 - 0.885)	0.25	0.258 (0.214 - 0.273)	0.18	0.166 (0.150 - 0.190)	0.19	0.209 (0.167 - 0.213)	0.26	0.260 (0.218 - 0.287)
	PBMC (12k)	0.39	0.392 (0.342 - 0.851)	0.94	0.890 (0.524 - 0.938)	0.95	0.712 (0.712 - 0.712)	0.93	0.793 (0.437 - 0.942)	0.83	0.688 (0.415 - 0.884)	0.84	0.682 (0.385 - 0.886)	0.85	0.643 (0.418 - 0.853)	0.71	0.636 (0.477 - 0.809)
	Immune (330k)	0.33	0.298 (0.264 - 0.339)	0.57	0.505 (0.457 - 0.576)	0.24	0.229 (0.218 - 0.233)	0.76	0.722 (0.701 - 0.731)	0.48	0.456 (0.420 - 0.510)	0.59	0.557 (0.513 - 0.579)	0.48	0.438 (0.397 - 0.488)	0.24	0.214 (0.207 - 0.225)
	Tabula Sapiens (483k)	0.29	0.276 (0.267 - 0.282)	0.27	0.284 (0.262 - 0.291)	0.61	0.641 (0.633 - 0.648)	0.8	0.768 (0.751 - 0.776)	0.54	0.521 (0.485 - 0.553)	0.43	0.405 (0.349 - 0.454)	0.37	0.362 (0.303 - 0.406)	0.35	0.339 (0.333 - 0.576)
